# Supplementary material for: Low-dose exposure to bisphenols A, F and S of human primary adipocyte impacts coding and non-coding RNA profiles
Source: PLoS One. 2017 Jun 19;12(6):e0179583. doi: 10.1371/journal.pone.0179583 (PMC5476258; doi:10.1371/journal.pone.0179583)
Supplement: S1 Table — Fold changes are log2 transformed fold changes (log2FC) of the expression in differentiated adipocytes compared to undifferentiated pre-adipocytes (positive when the probe is over-expressed; negative when the probe is under-expressed). P-values are corrected for multiple testing using Benjamini and Hochberg’s method (false discovery rate<5%). Only probes with log2FC>2 or log2FC<-2 for mRNA (A) and log2FC>1 or log2FC<-1 for miRNA (B) are listed. Gene names (A) or miRNA symbols (B) have been determined with Ingenuity Pathway. D indicates the presence of a duplication: two different probes are tagging the same gene. Long non-coding RNA data are displayed with a blue filing. ID corresponds to the probe id. (XLSX) [file pone.0179583.s005.xlsx]

## Sheet: A-mRNA_lncRNA
ID	Duplication	Symbol	Gene Name	log2FC-differentiation	Pvalue-differentiation
A_23_P153964		INHBB	inhibin beta B	5.562	4.95e-35
A_23_P206760		HP	haptoglobin	7.388	5.72e-35
A_23_P26154		PLIN1	perilipin 1	6.723	3.36e-34
A_23_P146233		LPL	lipoprotein lipase	8.95	9.37e-33
A_23_P104804		ZBTB16	zinc finger and BTB domain containing 16	4.861	2.56e-32
A_33_P3294986		LIPE	lipase, hormone-sensitive	6.326	1.15e-31
A_33_P3289236		HPR	haptoglobin-related protein	5.782	2.39e-31
A_21_P0013517				5.876	2.62e-31
A_33_P3350374	D	FAM213A	family with sequence similarity 213 member A	4.86	4.74e-31
A_23_P118392		RASD1	RAS, dexamethasone-induced 1	5.877	5.53e-31
A_23_P63660	D	FAM213A	family with sequence similarity 213 member A	6.138	1.87e-30
A_23_P8820		FABP4	fatty acid binding protein 4, adipocyte	7.674	2.6e-30
A_33_P3400763		PLIN4	perilipin 4	8.905	4.99e-30
A_33_P3281191		NID1	nidogen 1	3.375	1.97e-29
A_23_P110212		ACSL1	acyl-CoA synthetase long-chain family member 1	3.523	2.22e-29
A_33_P3407529		PRRT4	proline-rich transmembrane protein 4	3.707	3.14e-29
A_23_P369237		ADIPOQ	adiponectin, C1Q and collagen domain containing	8.014	3.67e-29
A_32_P33114	D	KLB	klotho beta	4.745	3.83e-29
A_23_P139198		LGALS12	lectin, galactoside-binding, soluble, 12	6.875	6.96e-29
A_33_P3240767	D	CIDEC	cell death-inducing DFFA-like effector c	5.713	8.59e-29
A_33_P3334220	D	ACACB	acetyl-CoA carboxylase beta	6.236	8.85e-29
A_23_P350617	D	KLB	klotho beta	4.076	2.36e-28
A_24_P224727		CEBPA	CCAAT/enhancer binding protein alpha	5.193	3.57e-28
A_23_P408249		PCK1	phosphoenolpyruvate carboxykinase 1	5.253	4.55e-28
A_23_P426305		AOC3	amine oxidase, copper containing 3	7.933	7.03e-28
A_24_P38081		FKBP5	FK506 binding protein 5	4.096	8.84e-28
A_24_P243749		PDK4	pyruvate dehydrogenase kinase 4	5.59	1.05e-27
A_23_P258887		ALDH1L1	aldehyde dehydrogenase 1 family member L1	5.167	3.55e-27
A_23_P25706	D	CLMN	calmin (calponin-like, transmembrane)	3.98	4.38e-27
A_23_P204736		GPD1	glycerol-3-phosphate dehydrogenase 1	5.958	7.66e-27
A_24_P281009	D	AQP7P1	aquaporin 7 pseudogene 1	4.356	1.11e-26
A_23_P75283		RBP4	retinol binding protein 4	5.699	1.12e-26
A_33_P3242543		MAOA	monoamine oxidase A	4.601	1.33e-26
A_23_P386942		DIRAS1	DIRAS family, GTP-binding RAS-like 1	-2.173	1.59e-26
A_23_P92928		C6	complement component 6	2.372	2.67e-26
A_23_P74609		G0S2	G0/G1 switch 2	4.649	2.75e-26
A_33_P3304983	D	PRKAR2B	protein kinase, cAMP-dependent, regulatory subunit type II beta	4.834	2.94e-26
A_33_P3279959	D	PLXNA4	plexin A4	3.743	3.8e-26
A_24_P252364		NRCAM	neuronal cell adhesion molecule	3.36	5.66e-26
A_23_P411806	D	SLC44A1	solute carrier family 44 (choline transporter), member 1	2.388	6.24e-26
A_24_P772488	D	PLXNA4	plexin A4	3.794	1.03e-25
A_23_P92025	D	CIDEC	cell death-inducing DFFA-like effector c	4.912	1.26e-25
A_23_P159893	D	CHRDL1	chordin-like 1	2.708	1.33e-25
A_23_P214208		CNR1	cannabinoid receptor 1 (brain)	4.281	1.46e-25
A_23_P119943		IGFBP2	insulin like growth factor binding protein 2	7.177	1.6e-25
A_33_P3317618	D	SYN2	synapsin II	2.546	2.69e-25
A_24_P381441		LMO3	LIM domain only 3	4.35	3.03e-25
A_33_P3215640		PI16	peptidase inhibitor 16	-4.909	3.12e-25
A_23_P42975	D	PRKAR2B	protein kinase, cAMP-dependent, regulatory subunit type II beta	4.897	3.27e-25
A_24_P74508		SLC25A18	solute carrier family 25 (glutamate carrier), member 18	2.562	3.67e-25
A_33_P3240018		PDE3B	phosphodiesterase 3B	4.06	4.03e-25
A_23_P53198		DGAT2	diacylglycerol O-acyltransferase 2	3.446	4.12e-25
A_33_P3353737		ADH1B	alcohol dehydrogenase 1B (class I), beta polypeptide	5.851	5.12e-25
A_33_P3271276		PSG5	pregnancy specific beta-1-glycoprotein 5	-4.296	6.39e-25
A_23_P217704		GYG2	glycogenin 2	3.46	7.85e-25
A_33_P3329344		FASN	fatty acid synthase	3.154	8.62e-25
A_23_P89589		PER1	period circadian clock 1	2.646	9.94e-25
A_23_P145786		MLXIPL	MLX interacting protein-like	5.093	1.37e-24
A_24_P53976		GLUL	glutamate-ammonia ligase	2.996	1.68e-24
A_33_P3223592		APOE	apolipoprotein E	5.059	1.77e-24
A_23_P216630	D	SLC44A1	solute carrier family 44 (choline transporter), member 1	2.176	1.86e-24
A_23_P153745		IFI30	interferon, gamma-inducible protein 30	-3.108	1.9e-24
A_23_P163227	D	CKMT1A/CKMT1B	creatine kinase, mitochondrial 1B	4.736	3.57e-24
A_23_P121702		OCIAD2	OCIA domain containing 2	-2.917	3.6e-24
A_21_P0014880				3.64	3.85e-24
A_33_P3274562		SLC19A3	solute carrier family 19 (thiamine transporter), member 3	2.828	4.1e-24
A_33_P3245290	D	AQP7P1	aquaporin 7 pseudogene 1	6.233	4.92e-24
A_33_P3421923		CADM3	cell adhesion molecule 3	3.497	4.95e-24
A_23_P144476		SPRY1	sprouty RTK signaling antagonist 1	2.504	5.46e-24
A_33_P3367392		FAM167B	family with sequence similarity 167 member B	-2.104	5.67e-24
A_23_P329870		RHBDF2	rhomboid 5 homolog 2 (Drosophila)	-2.589	6.56e-24
A_33_P3220919		ADRBK2	adrenergic, beta, receptor kinase 2	2.943	7.51e-24
A_23_P61371		TMEM173	transmembrane protein 173	-2.055	9.72e-24
A_23_P158041	D	AQP7	aquaporin 7	4.107	1.46e-23
A_24_P72064		GHR	growth hormone receptor	2.573	2.16e-23
A_23_P337262		APCDD1	adenomatosis polyposis coli down-regulated 1	6.295	2.28e-23
A_23_P83579		ARNT2	aryl hydrocarbon receptor nuclear translocator 2	-2.7	2.61e-23
A_32_P112592		LINC01140	long intergenic non-protein coding RNA 1140	2.971	2.88e-23
A_23_P10077		PNPLA2	patatin like phospholipase domain containing 2	2.844	3.98e-23
A_23_P133474	D	GPX3	glutathione peroxidase 3	4.414	4.51e-23
A_23_P6818		SEMA3G	semaphorin 3G	3.808	4.8e-23
A_33_P3371115	D	AQP7P3	aquaporin 7 pseudogene 3	3.695	5.03e-23
A_21_P0003164				2.298	5.06e-23
A_23_P363954		THRSP	thyroid hormone responsive	4.103	5.24e-23
A_24_P926960		MEGF6	multiple EGF-like-domains 6	-3.383	6.68e-23
A_23_P156497		ELOVL5	ELOVL fatty acid elongase 5	2.084	6.95e-23
A_23_P169003		SH2D4A	SH2 domain containing 4A	-2.395	7.47e-23
A_23_P137016	D	SAT1	spermidine/spermine N1-acetyltransferase 1	2.158	7.69e-23
A_23_P255672		ABLIM2	actin binding LIM protein family member 2	2.752	8.66e-23
A_24_P484797		CIDECP	cell death-inducing DFFA-like effector c pseudogene	4.079	9.43e-23
A_24_P330263		EDNRB	endothelin receptor type B	2.907	9.6e-23
A_23_P136978		SRPX2	sushi-repeat containing protein, X-linked 2	3.244	1.15e-22
A_23_P108673		EVA1A	eva-1 homolog A (C. elegans)	-2.407	1.49e-22
A_23_P40847		CHST2	carbohydrate (N-acetylglucosamine-6-O) sulfotransferase 2	2.93	1.82e-22
A_33_P3214466		MESP1	mesoderm posterior bHLH transcription factor 1	3.056	2.67e-22
A_33_P3317613	D	SYN2	synapsin II	2.216	3.13e-22
A_23_P211561		MEI1	meiotic double-stranded break formation protein 1	-2.264	3.41e-22
A_33_P3350726	D	PPARG	peroxisome proliferator-activated receptor gamma	2.261	3.78e-22
A_23_P215634		IGFBP3	insulin like growth factor binding protein 3	-3.579	4.51e-22
A_24_P22079		FOXO1	forkhead box O1	2.218	5.35e-22
A_23_P119562		CFD	complement factor D (adipsin)	3.514	6.12e-22
A_23_P210900		ACSS2	acyl-CoA synthetase short-chain family member 2	2.933	6.53e-22
A_23_P63209		HSD11B1	hydroxysteroid (11-beta) dehydrogenase 1	4.27	7.28e-22
A_24_P396702	D	CD302	CD302 molecule	2.796	7.32e-22
A_23_P70307		SMOC2	SPARC related modular calcium binding 2	6.072	7.74e-22
A_23_P374695		TEK	TEK tyrosine kinase, endothelial	-2.619	1.01e-21
A_33_P3369371	D	GPX3	glutathione peroxidase 3	4.344	1.46e-21
A_23_P163235	D	CKMT1A/CKMT1B	creatine kinase, mitochondrial 1B	3.111	1.49e-21
A_23_P116414		PLA2G16	phospholipase A2 group XVI	2.103	1.49e-21
A_24_P392110		PSG8	pregnancy specific beta-1-glycoprotein 8	-4.161	1.5e-21
A_23_P5983		PLTP	phospholipid transfer protein	2.155	1.62e-21
A_23_P138706		ADRA2A	adrenoceptor alpha 2A	3.296	1.73e-21
A_23_P45185		FIGF	c-fos induced growth factor (vascular endothelial growth factor D)	3.921	1.88e-21
A_21_P0013571	D	AQP7	aquaporin 7	3.373	1.92e-21
A_23_P155596		FMO3	flavin containing monooxygenase 3	3.463	2.35e-21
A_23_P397455		ACVR1C	activin A receptor type IC	3.687	2.41e-21
A_33_P3237775		NR1H3	nuclear receptor subfamily 1 group H member 3	3.735	2.57e-21
A_33_P3371718	D	SAT1	spermidine/spermine N1-acetyltransferase 1	2.145	3.06e-21
A_24_P247454				-4.772	3.1e-21
A_23_P340848		PTGIR	prostaglandin I2 (prostacyclin) receptor (IP)	-2.207	3.23e-21
A_24_P29401		PIK3R1	phosphoinositide-3-kinase regulatory subunit 1	2.515	3.76e-21
A_24_P291658		ADH1A	alcohol dehydrogenase 1A (class I), alpha polypeptide	6.394	3.9e-21
A_23_P23669		PALMD	palmdelphin	2.535	4.68e-21
A_24_P256063				-4.779	5.88e-21
A_23_P143178		LBP	lipopolysaccharide binding protein	3.749	6.06e-21
A_23_P8981		STAR	steroidogenic acute regulatory protein	4.201	6.33e-21
A_21_P0013643	D	AQP7P3	aquaporin 7 pseudogene 3	2.816	6.39e-21
A_23_P167599		FAM134B	family with sequence similarity 134 member B	3.113	6.52e-21
A_32_P151544	D	KRT18	keratin 18, type I	-4.863	6.67e-21
A_24_P32627		CCDC192	coiled-coil domain containing 192	2.176	6.85e-21
A_24_P943301		PEAR1	platelet endothelial aggregation receptor 1	-2.582	7.68e-21
A_33_P3293381	D	RASSF4	Ras association (RalGDS/AF-6) domain family member 4	2.358	8.21e-21
A_23_P363778		FRZB	frizzled-related protein	3.442	1.23e-20
A_23_P373708		KRT18P55	keratin 18 pseudogene 55	-4.961	1.29e-20
A_23_P400378		GPBAR1	G protein-coupled bile acid receptor 1	2.267	1.31e-20
A_23_P81158		ADH1C	alcohol dehydrogenase 1C (class I), gamma polypeptide	6.515	1.37e-20
A_32_P167471	D	CLMN	calmin (calponin-like, transmembrane)	2.457	1.83e-20
A_33_P3287907		ZBED3-AS1	ZBED3 antisense RNA 1	3.058	2.06e-20
A_23_P128744		BDKRB1	bradykinin receptor B1	-2.565	2.29e-20
A_23_P252062	D	PPARG	peroxisome proliferator-activated receptor gamma	2.43	2.7e-20
A_21_P0001222				3.273	2.75e-20
A_33_P3335386		FAM83G	family with sequence similarity 83 member G	-2.166	3.84e-20
A_24_P156490		KCNMA1	potassium channel, calcium activated large conductance subfamily M alpha, member 1	-2.413	3.85e-20
A_24_P42136	D	KRT18	keratin 18, type I	-4.98	4.45e-20
A_24_P197537		PDE8B	phosphodiesterase 8B	2.644	5.17e-20
A_21_P0013997		LOC100509620	putative aquaporin-7-like protein 3	2.199	5.43e-20
A_23_P96383		SRPX	sushi-repeat containing protein, X-linked	2.83	5.92e-20
A_24_P673063	D	FABP5	fatty acid binding protein 5 (psoriasis-associated)	4.452	6.07e-20
A_23_P153320		ICAM1	intercellular adhesion molecule 1	-3.033	6.14e-20
A_23_P324754		CEMIP	cell migration inducing protein, hyaluronan binding	-4.684	6.68e-20
A_33_P3321025	D	PLXNA4	plexin A4	2.126	6.83e-20
A_23_P116037		TM7SF2	transmembrane 7 superfamily member 2	2.19	7.17e-20
A_23_P18223		ITIH1	inter-alpha-trypsin inhibitor heavy chain 1	4.105	8.39e-20
A_23_P388124		ABCD2	ATP binding cassette subfamily D member 2	2.27	8.55e-20
A_23_P131435	D	CD302	CD302 molecule	2.063	9.66e-20
A_33_P3415191		ATP8B1	ATPase, aminophospholipid transporter, class I, type 8B, member 1	-2.569	1.1e-19
A_24_P272515				3.55	1.31e-19
A_33_P3292540		CDKN2C	cyclin-dependent kinase inhibitor 2C (p18, inhibits CDK4)	3.054	1.59e-19
A_23_P374322		LACC1	laccase (multicopper oxidoreductase) domain containing 1	-2.377	1.59e-19
A_23_P13907	D	IGF1	insulin like growth factor 1	2.95	1.62e-19
A_23_P212119		GALNT15	polypeptide N-acetylgalactosaminyltransferase 15	4.379	1.63e-19
A_23_P308058		TUSC5	tumor suppressor candidate 5	2.389	1.64e-19
A_33_P3324552				3.045	1.72e-19
A_23_P209735	D	ARMC9	armadillo repeat containing 9	-2.061	2.03e-19
A_24_P168925	D	CHRDL1	chordin-like 1	5.02	2.37e-19
A_23_P16523		GDF15	growth differentiation factor 15	-2.642	2.74e-19
A_32_P204676	D	FABP5	fatty acid binding protein 5 (psoriasis-associated)	4.447	2.82e-19
A_33_P3368830		LY9	lymphocyte antigen 9	2.228	2.9e-19
A_23_P87150		LPXN	leupaxin	-2.812	3.34e-19
A_33_P3400993	D	LOC102723886	uncharacterized LOC102723886	2.662	3.75e-19
A_32_P218355		C6orf132	chromosome 6 open reading frame 132	-2.018	3.77e-19
A_32_P192376	D	ENPP1	ectonucleotide pyrophosphatase/phosphodiesterase 1	3.089	4.09e-19
A_23_P379475		DHCR24	24-dehydrocholesterol reductase	2.06	4.61e-19
A_32_P209230		CITED4	Cbp/p300-interacting transactivator, with Glu/Asp rich carboxy-terminal domain, 4	2.039	4.87e-19
A_23_P209731	D	ARMC9	armadillo repeat containing 9	-2.132	4.9e-19
A_23_P139704		DUSP6	dual specificity phosphatase 6	2.557	5.33e-19
A_24_P304423	D	IGF1	insulin like growth factor 1	2.12	5.7e-19
A_23_P147109		TOR4A	torsin family 4, member A	-2.105	6.6e-19
A_24_P270460		IFI27	interferon, alpha-inducible protein 27	-2.602	8.16e-19
A_33_P3247205		MARC1	mitochondrial amidoxime reducing component 1	3.046	8.21e-19
A_24_P218814		RDH5	retinol dehydrogenase 5	2.498	8.26e-19
A_33_P3355708		C14orf180	chromosome 14 open reading frame 180	3.752	8.37e-19
A_33_P3360540		AGPAT2	1-acylglycerol-3-phosphate O-acyltransferase 2	2.271	1.01e-18
A_33_P3217983		ACSL5	acyl-CoA synthetase long-chain family member 5	2.985	1.03e-18
A_32_P186731		ISM1	isthmin 1, angiogenesis inhibitor	2.576	1.39e-18
A_23_P415021		METTL7A	methyltransferase like 7A	4.786	1.52e-18
A_23_P41804		NKD2	naked cuticle homolog 2 (Drosophila)	2.64	1.69e-18
A_23_P121637		PRSS12	protease, serine 12	-2.044	1.71e-18
A_23_P30294		CDO1	cysteine dioxygenase type 1	3.409	1.74e-18
A_23_P151506		PLEK2	pleckstrin 2	-2.354	2.13e-18
A_24_P295590	D	RASSF4	Ras association (RalGDS/AF-6) domain family member 4	2.965	2.29e-18
A_24_P97825		CCDC69	coiled-coil domain containing 69	2.447	2.41e-18
A_32_P70315		TIMP4	TIMP metallopeptidase inhibitor 4	4.119	2.55e-18
A_23_P167227		HADH	hydroxyacyl-CoA dehydrogenase	2.102	2.78e-18
A_24_P124349		PDGFD	platelet derived growth factor D	2.436	3.01e-18
A_24_P13285		PPP1R1A	protein phosphatase 1 regulatory inhibitor subunit 1A	2.033	3.46e-18
A_33_P3275702		FMO2	flavin containing monooxygenase 2	4.547	3.68e-18
A_33_P3419696		FGF2	fibroblast growth factor 2 (basic)	-2.114	4.39e-18
A_23_P66798		KRT19	keratin 19, type I	-5.402	4.58e-18
A_24_P325520		SORT1	sortilin 1	2.359	4.65e-18
A_23_P43164		SULF1	sulfatase 1	-2.53	4.82e-18
A_23_P59877	D	FABP5	fatty acid binding protein 5 (psoriasis-associated)	4.521	5.84e-18
A_23_P100660		SERPINF1	serpin peptidase inhibitor, clade F (alpha-2 antiplasmin, pigment epithelium derived factor), member 1	2.893	5.93e-18
A_24_P365975		COL8A2	collagen, type VIII, alpha 2	-2.236	6.65e-18
A_33_P3358957		ACP7	acid phosphatase 7, tartrate resistant (putative)	2.903	7.22e-18
A_23_P148879		ATP1A2	ATPase, Na+/K+ transporting, alpha 2 polypeptide	3.091	1.02e-17
A_23_P316974		SYNJ2	synaptojanin 2	-2.032	1.02e-17
A_23_P333228		MARCH4	membrane associated ring-CH-type finger 4	-2.111	1.02e-17
A_23_P19517		ITPR3	inositol 1,4,5-trisphosphate receptor, type 3	-2.36	1.06e-17
A_23_P156880	D	ENPP1	ectonucleotide pyrophosphatase/phosphodiesterase 1	2.861	1.09e-17
A_33_P3389653		PDE4D	phosphodiesterase 4D	2.034	1.18e-17
A_24_P335092		SAA1	serum amyloid A1	5.99	1.8e-17
A_24_P227069	D	GPAM	glycerol-3-phosphate acyltransferase, mitochondrial	4.062	2.35e-17
A_23_P39251		PLIN5	perilipin 5	2.204	2.63e-17
A_23_P128084		ITGA7	integrin subunit alpha 7	2.522	2.79e-17
A_24_P27229		CSAD	cysteine sulfinic acid decarboxylase	2.325	3.53e-17
A_33_P3340639	D	GPAM	glycerol-3-phosphate acyltransferase, mitochondrial	3.675	3.54e-17
A_33_P3323722		ARL4C	ADP ribosylation factor like GTPase 4C	-2.72	3.73e-17
A_23_P414273		SMIM3	small integral membrane protein 3	2.063	4.67e-17
A_33_P3316539		SLC7A2	solute carrier family 7 (cationic amino acid transporter, y+ system), member 2	2.223	6.17e-17
A_23_P106389		SEMA7A	semaphorin 7A (John Milton Hagen blood group)	-2.999	6.23e-17
A_24_P317907		SORBS1	sorbin and SH3 domain containing 1	3.008	6.4e-17
A_24_P406132		MAPK13	mitogen-activated protein kinase 13	-2.668	6.55e-17
A_21_P0000841		PRKAG2-AS1	PRKAG2 antisense RNA 1	2.964	7.08e-17
A_23_P434890		CARD10	caspase recruitment domain family member 10	-2.479	7.38e-17
A_33_P3287223		DPP4	dipeptidyl-peptidase 4	-2.675	7.42e-17
A_23_P166616		AGTR1	angiotensin II receptor type 1	2.903	7.84e-17
A_21_P0001626	D	LOC102723886	uncharacterized LOC102723886	2.423	9.35e-17
A_33_P3336686		CLIC3	chloride intracellular channel 3	-3.439	1.1e-16
A_21_P0007391				2.095	1.13e-16
A_32_P196263		ADAMTS9	ADAM metallopeptidase with thrombospondin type 1 motif 9	2.151	1.38e-16
A_23_P105873		TRPC4	transient receptor potential cation channel, subfamily C, member 4	-2.125	1.57e-16
A_24_P192994		FADS1	fatty acid desaturase 1	2.646	1.66e-16
A_23_P30098		ADH4	alcohol dehydrogenase 4 (class II), pi polypeptide	2.69	1.76e-16
A_33_P3392192		NRG1	neuregulin 1	-2.634	1.77e-16
A_24_P244706		SSTR1	somatostatin receptor 1	-2.928	1.82e-16
A_32_P133072		SPON1	spondin 1	5.038	1.99e-16
A_23_P87791	D	ACACB	acetyl-CoA carboxylase beta	3.519	2.16e-16
A_21_P0007987		LINC01048	long intergenic non-protein coding RNA 1048	-2.156	2.21e-16
A_23_P7582		TCF7	transcription factor 7 (T-cell specific, HMG-box)	-2.505	2.79e-16
A_24_P55496		OSR2	odd-skipped related transciption factor 2	2.026	2.87e-16
A_23_P86021		SELENBP1	selenium binding protein 1	2.722	2.88e-16
A_23_P502654	D	SHMT1	serine hydroxymethyltransferase 1 (soluble)	2.652	3.35e-16
A_24_P40626		GREM2	gremlin 2, DAN family BMP antagonist	-2.822	3.51e-16
A_33_P3358745	D	SEPP1	selenoprotein P, plasma, 1	2.425	4.2e-16
A_23_P374082		ADAM19	ADAM metallopeptidase domain 19	-2.321	4.33e-16
A_23_P164047		MMD	monocyte to macrophage differentiation-associated	2.334	4.35e-16
A_33_P3237634		TSC22D3	TSC22 domain family member 3	2.322	5.17e-16
A_23_P150609		IGF2	insulin like growth factor 2	4.847	5.27e-16
A_33_P3511265		POSTN	periostin, osteoblast specific factor	-4.528	8.13e-16
A_24_P406754		LOXL4	lysyl oxidase like 4	-2.626	8.22e-16
A_23_P64617		FZD4	frizzled class receptor 4	2.514	9.59e-16
A_23_P101054		KRT34	keratin 34, type I	-3.995	9.59e-16
A_33_P3216292		TBC1D2	TBC1 domain family member 2	-2.409	1.3e-15
A_33_P3311076	D	CYB5A	cytochrome b5 type A (microsomal)	2.226	1.39e-15
A_33_P3354414	D	AOX1	aldehyde oxidase 1	2.905	1.57e-15
A_23_P12082		CHI3L2	chitinase 3 like 2	4.607	1.8e-15
A_23_P47704		UCP2	uncoupling protein 2 (mitochondrial, proton carrier)	2.916	1.83e-15
A_32_P172141		CDON	cell adhesion associated, oncogene regulated	2.237	2.25e-15
A_33_P3285580		GLYCTK	glycerate kinase	2.342	2.56e-15
A_23_P101208	D	CYB5A	cytochrome b5 type A (microsomal)	2.334	3.12e-15
A_33_P3210278		SYNE2	spectrin repeat containing, nuclear envelope 2	2.329	3.71e-15
A_23_P204286	D	MGP	matrix Gla protein	2.3	4.13e-15
A_32_P198731		NEURL1B	neuralized E3 ubiquitin protein ligase 1B	3.205	4.22e-15
A_24_P10137		RGCC	regulator of cell cycle	5.998	4.81e-15
A_33_P3385376	D	SYPL2	synaptophysin-like 2	2.092	4.84e-15
A_23_P388168		RAB3B	RAB3B, member RAS oncogene family	-2.491	4.85e-15
A_33_P3361636	D	MGP	matrix Gla protein	2.176	5.55e-15
A_23_P151895		CILP	cartilage intermediate layer protein	3.596	6.07e-15
A_23_P4190		ACSF2	acyl-CoA synthetase family member 2	2.573	6.85e-15
A_33_P3236868		MT1X	metallothionein 1X	2.981	8.2e-15
A_23_P137665		CHI3L1	chitinase 3 like 1	-3.129	8.76e-15
A_24_P31627		KCNB1	potassium channel, voltage gated Shab related subfamily B, member 1	2.072	8.77e-15
A_23_P216429		ASPN	asporin	-2.55	9e-15
A_23_P153676		TLE2	transducin like enhancer of split 2	2.511	9.7e-15
A_33_P3376095	D	SYPL2	synaptophysin-like 2	2.427	9.97e-15
A_33_P3295523		RAC3	ras-related C3 botulinum toxin substrate 3 (rho family, small GTP binding protein Rac3)	2.084	1.2e-14
A_23_P121926	D	SEPP1	selenoprotein P, plasma, 1	2.067	1.23e-14
A_23_P214026		FBN2	fibrillin 2	2.402	1.3e-14
A_33_P3238290		FAM65C	family with sequence similarity 65 member C	3.078	1.69e-14
A_23_P104741		KIRREL3	kin of IRRE like 3 (Drosophila)	-2.031	1.9e-14
A_23_P321949		PLA2G2A	phospholipase A2 group IIA	3.519	2.28e-14
A_23_P51410		SMYD3	SET and MYND domain containing 3	-2.295	2.35e-14
A_23_P71270		AZGP1	alpha-2-glycoprotein 1, zinc-binding	2.536	3.22e-14
A_23_P428129		CDKN1C	cyclin-dependent kinase inhibitor 1C (p57, Kip2)	3.857	3.23e-14
A_23_P154037	D	AOX1	aldehyde oxidase 1	2.832	3.42e-14
A_23_P82929		NOV	nephroblastoma overexpressed	-4.381	3.9e-14
A_23_P17914		PNPLA3	patatin like phospholipase domain containing 3	2.015	4.02e-14
A_24_P126210	D	MRAP	melanocortin 2 receptor accessory protein	3.667	4.18e-14
A_23_P119095		PPP1R13L	protein phosphatase 1 regulatory subunit 13 like	-2.364	4.38e-14
A_21_P0003757				-2.147	4.69e-14
A_23_P16953		HTR2B	5-hydroxytryptamine (serotonin) receptor 2B, G protein-coupled	-2.326	5.31e-14
A_24_P350589		RNF150	ring finger protein 150	2.134	5.33e-14
A_33_P3295358		ANGPTL4	angiopoietin like 4	2.005	5.5e-14
A_33_P3411975	D	ABI3BP	ABI family member 3 binding protein	-2.234	6.57e-14
A_32_P112493	D	PKDCC	protein kinase domain containing, cytoplasmic	2.49	6.71e-14
A_23_P142574		MOGAT1	monoacylglycerol O-acyltransferase 1	2.388	6.81e-14
A_23_P200741		DPT	dermatopontin	4.969	7.33e-14
A_23_P103703		HSPB7	heat shock protein family B (small) member 7	-3.132	7.35e-14
A_23_P161439		ADIRF	adipogenesis regulatory factor	2.097	7.48e-14
A_24_P397817		LEP	leptin	5.067	8.61e-14
A_24_P321525		RERG	RAS-like, estrogen-regulated, growth inhibitor	2.263	9.22e-14
A_24_P109214		APOC1	apolipoprotein C-I	2.975	1.22e-13
A_23_P200710		PIK3C2B	phosphatidylinositol-4-phosphate 3-kinase catalytic subunit type 2 beta	2.118	1.23e-13
A_33_P3265749	D	PTGER3	prostaglandin E receptor 3	2.679	1.29e-13
A_24_P205364	D	SHMT1	serine hydroxymethyltransferase 1 (soluble)	2.158	1.35e-13
A_23_P88303		HSPA2	heat shock protein family A (Hsp70) member 2	2.419	1.64e-13
A_21_P0003758				-2.072	1.96e-13
A_33_P3281283		S1PR3	sphingosine-1-phosphate receptor 3	2.106	2.1e-13
A_23_P216023		ANGPT1	angiopoietin 1	2.13	2.54e-13
A_24_P237586		ANKRD37	ankyrin repeat domain 37	-2.062	2.58e-13
A_33_P3242733	D	PKDCC	protein kinase domain containing, cytoplasmic	2.447	2.66e-13
A_23_P170649		SBSPON	somatomedin B and thrombospondin type 1 domain containing	-2.087	2.75e-13
A_23_P69030		COL8A1	collagen, type VIII, alpha 1	2.596	2.79e-13
A_23_P369899		TMEM158	transmembrane protein 158 (gene/pseudogene)	2.342	2.93e-13
A_23_P94103		SCARA5	scavenger receptor class A member 5	5.447	3e-13
A_24_P149036		DPYSL3	dihydropyrimidinase like 3	-2.841	3.55e-13
A_23_P218858	D	ABI3BP	ABI family member 3 binding protein	-2.667	3.89e-13
A_23_P122924		INHBA	inhibin beta A	-2.984	4.22e-13
A_33_P3300267	D	VIT	vitrin	2.194	5.15e-13
A_23_P42257	D	IER3	immediate early response 3	-2.799	5.33e-13
A_24_P152968	D	AKR1C1/AKR1C2	aldo-keto reductase family 1, member C2	3.063	7.59e-13
A_23_P56578	D	VIT	vitrin	2.577	9.42e-13
A_24_P183664		TRIL	TLR4 interactor with leucine-rich repeats	3.355	1.07e-12
A_23_P44724		CSRP2	cysteine and glycine rich protein 2	-2.755	1.09e-12
A_23_P86470		CH25H	cholesterol 25-hydroxylase	-2.239	1.44e-12
A_33_P3423551	D	IER3	immediate early response 3	-2.845	1.54e-12
A_33_P3272291		AKR1C4	aldo-keto reductase family 1, member C4	2.7	1.99e-12
A_33_P3408918		SAA2	serum amyloid A2	2.759	2.27e-12
A_21_P0010854		AKR1C8P	aldo-keto reductase family 1, member C8, pseudogene	3.294	3.14e-12
A_23_P66481		RTN4RL1	reticulon 4 receptor-like 1	2.339	4.34e-12
A_33_P3449097		TSPAN10	tetraspanin 10	-2.525	4.8e-12
A_33_P3265739	D	PTGER3	prostaglandin E receptor 3	2.141	4.99e-12
A_23_P12554		PKD2L1	polycystic kidney disease 2-like 1	2.574	5.4e-12
A_33_P3253394		LAIR1	leukocyte-associated immunoglobulin-like receptor 1	2.461	5.85e-12
A_23_P378416	D	GPM6B	glycoprotein M6B	2.63	6.43e-12
A_23_P136777		APOD	apolipoprotein D	3.673	6.51e-12
A_23_P102391		SLC40A1	solute carrier family 40 (iron-regulated transporter), member 1	2.497	7.28e-12
A_23_P257971	D	AKR1C1/AKR1C2	aldo-keto reductase family 1, member C2	3.179	8.72e-12
A_33_P3262191		CPNE7	copine VII	-2.112	8.88e-12
A_33_P3335966	D	TPM1	tropomyosin 1 (alpha)	-2.237	8.89e-12
A_24_P335620		SLC7A5	solute carrier family 7 (amino acid transporter light chain, L system), member 5	-2.355	9.34e-12
A_23_P93032		ZBED3	zinc finger, BED-type containing 3	2.093	1.03e-11
A_21_P0012596		LINC01088	long intergenic non-protein coding RNA 1088	2.057	1.18e-11
A_23_P85209		IL13RA2	interleukin 13 receptor subunit alpha 2	-2.207	1.36e-11
A_23_P65518		DACT1	dishevelled-binding antagonist of beta-catenin 1	-3.31	1.38e-11
A_32_P40288		TMEM200A	transmembrane protein 200A	-2.639	1.49e-11
A_33_P3382229		TNNT3	troponin T type 3 (skeletal, fast)	2.042	2.21e-11
A_23_P206018	D	TPM1	tropomyosin 1 (alpha)	-2.225	2.24e-11
A_23_P76364		CD9	CD9 molecule	-2.386	3.73e-11
A_19_P00323082	D	H19	H19, imprinted maternally expressed transcript (non-protein coding)	2.289	3.75e-11
A_24_P44462	D	TPM1	tropomyosin 1 (alpha)	-2.33	5.11e-11
A_23_P212508		TF	transferrin	2.644	5.16e-11
A_23_P58328		ANXA10	annexin A10	-2.838	9.93e-11
A_32_P178966		TMEM170B	transmembrane protein 170B	2.15	1.04e-10
A_23_P432947		GREM1	gremlin 1, DAN family BMP antagonist	-2.285	1.04e-10
A_23_P106602		CRISPLD2	cysteine-rich secretory protein LCCL domain containing 2	2.249	1.06e-10
A_23_P159952		BEX1	brain expressed X-linked 1	-2.367	1.28e-10
A_33_P3413741		OXTR	oxytocin receptor	-2.807	1.44e-10
A_24_P52697	D	H19	H19, imprinted maternally expressed transcript (non-protein coding)	2.263	1.63e-10
A_33_P3555937		STEAP4	STEAP4 metalloreductase	2.065	1.88e-10
A_33_P3218649	D	GPM6B	glycoprotein M6B	2.154	1.93e-10
A_32_P157945	D	DSP	desmoplakin	-2.266	2.37e-10
A_23_P138541		AKR1C3	aldo-keto reductase family 1, member C3	2.156	3.01e-10
A_23_P206022		ITGA11	integrin subunit alpha 11	-2.404	3.1e-10
A_23_P71037		IL6	interleukin 6	-2.999	3.86e-10
A_23_P162171		MCAM	melanoma cell adhesion molecule	2.998	4.1e-10
A_23_P381172	D	MRAP	melanocortin 2 receptor accessory protein	2.175	4.28e-10
A_23_P113351		SPARCL1	SPARC like 1	2.539	5.01e-10
A_23_P139912		IGFBP6	insulin like growth factor binding protein 6	-2.051	5.17e-10
A_33_P3246883	D	DMKN	dermokine	-2.136	5.23e-10
A_33_P3326634		GPC3	glypican 3	2.644	7.61e-10
A_33_P3402565	D	DSP	desmoplakin	-2.097	9.75e-10
A_23_P215060		PODXL	podocalyxin-like	-3.575	1.08e-09
A_33_P3347291		INMT	indolethylamine N-methyltransferase	2.69	1.15e-09
A_24_P80204		MALL	mal, T-cell differentiation protein-like	-3.002	2.03e-09
A_23_P51126		IL1RL1	interleukin 1 receptor like 1	2.251	2.31e-09
A_32_P192823		PRPS1L1	phosphoribosyl pyrophosphate synthetase 1-like 1	-2.001	3.29e-09
A_23_P320261	D	DMKN	dermokine	-2.267	3.32e-09
A_23_P156687		CFB	complement factor B	-2.399	3.39e-09
A_23_P156708		TNXB	tenascin XB	-2.078	4.05e-09
A_23_P24004		IFIT2	interferon induced protein with tetratricopeptide repeats 2	-2.128	6.03e-09
A_33_P3269636		SBSN	suprabasin	-2.536	9.3e-09
A_23_P60146		PDGFRL	platelet derived growth factor receptor like	2.455	2.26e-08
A_23_P14083		AMIGO2	adhesion molecule with Ig-like domain 2	-2.267	4.77e-08
A_23_P69497		CLEC3B	C-type lectin domain family 3 member B	2.801	1.04e-07
A_23_P383009		IGFBP5	insulin like growth factor binding protein 5	2.33	2.38e-07
A_23_P115261		AGT	angiotensinogen	2.229	1.92e-05
A_23_P125233		CNN1	calponin 1, basic, smooth muscle	-2.129	2.5e-05

## Sheet: B-miRNA
ID	Duplication	Symbol	log2FC-differentiation	Pvalue-differentiation
A_25_P00013451		miR-150-3p (miRNAs w/seed UGGUACA)	-1.237	1.27e-16
A_25_P00015637		miR-4327 (miRNAs w/seed GCUUGCA)	-1.213	2.68e-15
A_25_P00017127		miR-26a-5p (and other miRNAs w/seed UCAAGUA)	-1.292	1.42e-12
A_25_P00013883	D	miR-30c-5p (and other miRNAs w/seed GUAAACA)	1.358	5.86e-11
A_25_P00013214		miR-31-3p (and other miRNAs w/seed GCUAUGC)	-1.356	1.05e-09
A_25_P00013853	D	miR-30c-5p (and other miRNAs w/seed GUAAACA)	1.091	6.01e-09
A_25_P00011018		miR-136-5p (miRNAs w/seed CUCCAUU)	-1.341	3.81e-08
A_25_P00015395		miR-1973 (miRNAs w/seed CCGUGCA)	1.89	2.73e-07
A_25_P00016992		miR-4787-5p (and other miRNAs w/seed CGGGGGU)	1.044	2.98e-07
A_25_P00010690		miR-221-3p (and other miRNAs w/seed GCUACAU)	-1.305	4.79e-07
A_25_P00016294		miR-292b-5p (and other miRNAs w/seed CUCAAAA)	1.056	6.98e-07
A_25_P00017511		miR-197-5p (and other miRNAs w/seed GGGUAGA)	1.283	8.71e-07
A_25_P00017774		miR-6075 (miRNAs w/seed CGGCCCA)	1.111	8.82e-07
A_25_P00011109		miR-16-5p (and other miRNAs w/seed AGCAGCA)	-1.164	1.09e-06
A_25_P00012725		miR-574-5p (miRNAs w/seed GAGUGUG)	1.775	1.45e-06
A_25_P00010797		miR-27a-3p (and other miRNAs w/seed UCACAGU)	-2.129	2.09e-06
A_25_P00012505		miR-494-3p (miRNAs w/seed GAAACAU)	1.359	3.04e-06
A_25_P00016180		miR-3547 (and other miRNAs w/seed GAGCACC)	-1.367	3.21e-06
A_25_P00012012		miR-29b-3p (and other miRNAs w/seed AGCACCA)	-1.627	3.36e-06
A_25_P00010677		miR-24-3p (and other miRNAs w/seed GGCUCAG)	-1.021	3.71e-06
A_25_P00012730		miR-574-3p (miRNAs w/seed ACGCUCA)	1.573	5.15e-06
A_25_P00013405		miR-135a-1-3p (and other miRNAs w/seed AUAGGGA)	-1.441	6.81e-06
A_25_P00010881	D	miR-23a-3p (and other miRNAs w/seed UCACAUU)	-1.004	1.28e-05
A_25_P00012419		miR-423-5p (and other miRNAs w/seed GAGGGGC)	1.231	1.62e-05
A_25_P00017202		miR-4672 (miRNAs w/seed UACACAG)	1.3	1.84e-05
A_25_P00013930		miR-140-5p (and other miRNAs w/seed AGUGGUU)	-1.051	1.93e-05
A_25_P00015750		miR-4299 (miRNAs w/seed CUGGUGA)	1.528	2.06e-05
A_25_P00010843	D	miR-23a-3p (and other miRNAs w/seed UCACAUU)	-1.032	2.24e-05
A_25_P00010475		miR-100-5p (and other miRNAs w/seed ACCCGUA)	-1.088	2.27e-05
A_25_P00010539		miR-1913 (and other miRNAs w/seed CUGCCCC)	1.3	3.55e-05
A_25_P00016993		miR-4515 (miRNAs w/seed GGACUGG)	1.558	4.94e-05
A_25_P00016153		miR-3653-3p (miRNAs w/seed UAAGAAG)	1.533	4.96e-05
A_25_P00012659		miR-513a-5p (miRNAs w/seed UCACAGG)	1.49	7.19e-05
A_25_P00010975		miR-21-5p (and other miRNAs w/seed AGCUUAU)	-1.971	7.19e-05
A_25_P00017264		miR-4485-3p (miRNAs w/seed AACGGCC)	1.314	0.000133
A_25_P00012391		miR-338-5p (miRNAs w/seed ACAAUAU)	1.467	0.000135
A_25_P00010657		miR-503-5p (miRNAs w/seed AGCAGCG)	-2.175	0.000207
A_25_P00010617		miR-137-3p (and other miRNAs w/seed UAUUGCU)	-1.004	0.000298
A_25_P00017713		miR-579-3p (and other miRNAs w/seed UCAUUUG)	2.315	0.000304
A_25_P00017967		miR-6132 (and other miRNAs w/seed GCAGGGC)	1.112	0.000338
A_25_P00017419		miR-5100 (miRNAs w/seed UCAGAUC)	-1.587	0.000704
A_25_P00015774		miR-4286 (miRNAs w/seed CCCCACU)	-1.792	0.000704
A_25_P00015252		miR-664-3p (and other miRNAs w/seed AUUCAUU)	1.559	0.000812
A_25_P00017912		miR-6069 (miRNAs w/seed GGCUAGG)	1.14	0.000969
A_25_P00017240		miR-4454 (miRNAs w/seed GAUCCGA)	-1.348	0.00142
A_25_P00010835		miR-197-3p (and other miRNAs w/seed UCACCAC)	1.696	0.00168
A_25_P00016310		miR-4481 (and other miRNAs w/seed GAGUGGG)	1.631	0.00191
A_25_P00012366		miR-337-3p (miRNAs w/seed UCCUAUA)	1.588	0.00236
A_25_P00013648		miR-515-3p (and other miRNAs w/seed AGUGCCU)	2.324	0.00308
A_25_P00013000		miR-887-3p (miRNAs w/seed UGAACGG)	1.066	0.00346
A_25_P00017230		miR-3162-3p (miRNAs w/seed CCCUACC)	1.203	0.00401
A_25_P00017228		miR-4649-3p (miRNAs w/seed CUGAGGC)	1.336	0.00484
A_25_P00015835		miR-4323 (miRNAs w/seed AGCCCCA)	2.091	0.00548
A_25_P00014969		miR-3585-5p (and other miRNAs w/seed UCACAAG)	1.18	0.00583
A_25_P00010400		miR-204-5p (and other miRNAs w/seed UCCCUUU)	1.766	0.00861
A_25_P00012788		miR-615-3p (miRNAs w/seed CCGAGCC)	1.759	0.013
A_25_P00011965		miR-766-3p (miRNAs w/seed CUCCAGC)	2.039	0.0138
A_25_P00010229		miR-623 (miRNAs w/seed UCCCUUG)	1.297	0.0299
