# Supplementary material for: Low-dose exposure to bisphenols A, F and S of human primary adipocyte impacts coding and non-coding RNA profiles
Source: PLoS One. 2017 Jun 19;12(6):e0179583. doi: 10.1371/journal.pone.0179583 (PMC5476258; doi:10.1371/journal.pone.0179583)
Supplement: S3 Table — Fold changes (FC) are actually log2 transformed fold changes, therefore if a FC is the probe is over-expressed in the tested condition compared to the control, whereas it is under-expressed when a FC is negative. Du column: D indicates the presence of a duplication: two different probes are tagging the same gene. Long intergenic non-coding RNAs data are displayed with a blue filling and small nucleolar RNAs data are displayed with a pink filling. Probes differentially expressed for both concentrations (10 nM and 10 μM) are displayed with a yellow filling. (XLSX) [file pone.0179583.s007.xlsx]

## Sheet: TableS3
ProbeName	GeneName	Du	Entrez Gene Name	FC-10µ_BPA	Pvalue-10µ_BPA	FC-10µ_BPS	Pvalue-10µ_BPS	FC-10µ_BPF	Pvalue-10µ_BPF
A_23_P393620	TFPI2		tissue factor pathway inhibitor 2	-0.761	4.15e-10	-0.433	0.000257	-0.312	0.00319
A_23_P307310	ACAN		aggrecan	-0.707	2.35e-06	-0.536	1.89e-05	-0.432	0.00313
A_23_P101054	KRT34		keratin 34	-0.674	1.32e-05	-0.318	0.015	-0.314	0.015
A_24_P273253	AHNAK2		AHNAK nucleoprotein 2	-0.599	9.76e-05	-0.36	0.0115	-0.559	0.000225
A_33_P3228252	DA666023			-0.563	0.000313	-0.473	1.78e-06	-0.285	0.0164
A_33_P3390107	RNA18S5		RNA, 18S ribosomal 5	-0.561	0.000402	-0.684	9.92e-05	-0.682	1.65e-05
A_33_P3404097	PGM5P2		phosphoglucomutase 5 pseudogene 2	-0.546	0.000234	-0.466	9.4e-07	-0.443	9.95e-05
A_33_P3325558	RABGAP1L		RAB GTPase activating protein 1 like	-0.519	0.000441	-0.449	3.38e-05	-0.338	0.00713
A_19_P00317023	PVT1		Pvt1 oncogene (non-protein coding)	-0.505	0.000305	-0.331	0.00247	-0.509	0.00012
A_33_P3762918	LINC01004		long intergenic non-protein coding RNA 1004	-0.497	6.83e-05	-0.428	0.000243	-0.239	0.00155
A_33_P3503937	LOC284581		uncharacterized LOC284581	-0.496	0.00146	-0.502	0.000107	-0.377	0.00469
A_33_P3802146	LINC00504			-0.482	0.000387	-0.411	1.25e-07	-0.397	0.000593
A_33_P3268900	BNIP3L	D	BCL2 interacting protein 3 like	-0.466	0.000893	-0.392	5.97e-07	-0.372	0.000311
A_33_P3304655	LTBP1		latent transforming growth factor beta binding protein 1	-0.461	3.49e-06	-0.364	2.71e-05	-0.425	6.82e-05
A_33_P3335030	ANKRD36		ankyrin repeat domain 36	-0.459	0.000992	-0.327	0.000672	-0.32	0.00273
A_33_P3567967	FLJ11292		uncharacterized LOC55338	-0.437	0.000745	-0.453	1.69e-07	-0.407	0.000127
A_33_P3405285	GSG1		germ cell associated 1	-0.436	0.0039	-0.378	0.000169	-0.351	0.00341
A_23_P159952	BEX1		brain expressed X-linked 1	-0.433	6.3e-05	-0.273	0.00676	-0.258	0.0158
A_23_P43810	LTBP1	D	latent transforming growth factor beta binding protein 1	-0.421	9.93e-08	-0.292	0.0002	-0.298	0.000158
A_33_P3236267	LINC00504			-0.407	0.00338	-0.38	8.6e-06	-0.377	0.000358
A_33_P3310232	L2HGDH		L-2-hydroxyglutarate dehydrogenase	-0.404	0.00162	-0.373	0.00038	-0.391	0.00075
A_33_P3244998	ODF2L		outer dense fiber of sperm tails 2 like	-0.398	0.000186	-0.445	3.34e-07	-0.274	0.00306
A_33_P3645805	AK021797	D	uncharacterized LOC149401	-0.396	0.00125	-0.401	9.86e-05	-0.341	0.000618
A_33_P3371752	EPS15		epidermal growth factor receptor pathway substrate 15	-0.393	0.00319	-0.314	7.7e-05	-0.273	0.00252
A_33_P3382105	A_33_P3382105			-0.384	0.000847	-0.308	1.34e-05	-0.319	0.0019
A_33_P3305117	AK092835			-0.375	0.0112	-0.421	1.9e-05	-0.306	0.0113
A_21_P0006998	XLOC_008828			-0.374	0.000193	-0.374	1.02e-05	-0.338	0.000616
A_24_P333571	ARHGAP29		Rho GTPase activating protein 29	-0.366	0.00198	-0.322	0.00453	-0.227	0.0175
A_33_P3225983	A_33_P3225983			-0.364	0.00251	-0.213	0.0111	-0.445	4.45e-07
A_21_P0010981	MALAT1		metastasis associated lung adenocarcinoma transcript 1 (non-protein coding)	-0.363	0.000209	-0.18	0.00588	-0.237	0.00115
A_33_P3358158	CRYBB2P1		crystallin beta B2 pseudogene 1	-0.362	0.00126	-0.294	0.000526	-0.282	0.00131
A_33_P3255499	SLC25A51		solute carrier family 25 member 51	-0.358	0.00562	-0.276	0.00504	-0.248	0.0137
A_23_P95930	HMGA2		high mobility group AT-hook 2	-0.356	6.68e-06	-0.22	0.00547	-0.157	0.0119
A_21_P0003214	XLOC_002563			-0.35	0.0124	-0.248	0.0153	-0.324	0.0161
A_23_P22352	FRMD4A		FERM domain containing 4A	-0.346	0.00527	-0.317	0.00462	-0.318	0.0046
A_33_P3382147	STARD13		StAR related lipid transfer domain containing 13	-0.346	0.00286	-0.36	6.3e-05	-0.379	4.24e-05
A_23_P108932	RPL23AP32		ribosomal protein L23a pseudogene 32	-0.335	0.00726	-0.414	0.000113	-0.345	0.000183
A_33_P3762913	LINC01004	D	long intergenic non-protein coding RNA 1004	-0.333	0.0045	-0.409	3.77e-05	-0.396	0.000333
A_33_P3321657	HSPG2		heparan sulfate proteoglycan 2	-0.332	0.00118	-0.35	1.61e-06	-0.484	3.05e-08
A_33_P3219720	ZNF248		zinc finger protein 248	-0.331	0.00538	-0.319	0.000598	-0.364	0.000605
A_33_P3385561	AK130932			-0.331	0.0109	-0.27	0.00865	-0.312	0.0144
A_23_P22119	PLEC		plectin	-0.329	2.54e-05	-0.28	0.000845	-0.382	3.45e-05
A_23_P210131	ET00000528268			-0.327	0.000381	-0.36	0.000173	-0.368	0.000124
A_23_P77103	SORD		sorbitol dehydrogenase	-0.322	1.51e-05	-0.297	7.49e-07	-0.156	0.00494
A_23_P124837	LRP1		LDL receptor related protein 1	-0.311	0.000576	-0.263	0.000876	-0.498	6.27e-07
A_19_P00320028	LINC01004	D	long intergenic non-protein coding RNA 1004	-0.305	0.00248	-0.418	3.59e-05	-0.403	0.000193
A_33_P3256695	PRPF40A		pre-mRNA processing factor 40 homolog A	-0.305	0.00129	-0.317	0.000881	-0.313	7.83e-05
A_33_P3559138	LOC105372751			-0.301	0.0064	-0.341	0.000127	-0.234	0.00747
A_33_P3349474	A_33_P3349474			-0.3	0.00436	-0.338	9.01e-05	-0.267	0.00118
A_33_P3327697	LOC145474		uncharacterized LOC145474	-0.295	0.00745	-0.397	9.92e-05	-0.31	0.00174
A_21_P0002334	XLOC_001788			-0.294	0.0118	-0.278	0.00258	-0.294	0.000789
A_24_P943393	AHNAK	D	AHNAK nucleoprotein	-0.29	2.1e-05	-0.279	2.76e-07	-0.292	0.000133
A_23_P426636	AHNAK	D	AHNAK nucleoprotein	-0.289	0.000291	-0.314	4.05e-05	-0.29	0.00196
A_23_P214897	AKAP12		A-kinase anchoring protein 12	-0.278	0.00018	-0.35	1.57e-05	-0.227	0.00359
A_23_P205575	GPR135		G protein-coupled receptor 135	-0.277	0.0106	-0.258	0.00564	-0.243	0.00334
A_32_P48615	LOC100128108		putative ubiquitin-conjugating enzyme E2Q2-like protein	-0.268	0.00924	-0.25	0.00991	-0.303	0.000729
A_23_P217015	SET		SET nuclear proto-oncogene	-0.266	8.94e-05	-0.417	1.91e-08	-0.435	0.000277
A_24_P161293	NBPF10	D	neuroblastoma breakpoint family member 20	-0.263	0.00564	-0.287	0.00083	-0.443	9.86e-06
A_21_P0011938	ANKRD36B		ankyrin repeat domain 36B	-0.259	0.00275	-0.317	1.34e-05	-0.258	0.0102
A_33_P3347417	SPEN	D	spen family transcriptional repressor	-0.259	0.0011	-0.262	0.000915	-0.209	0.00391
A_33_P3328619	A_33_P3328619			-0.258	0.0152	-0.243	0.00135	-0.365	0.000413
A_33_P3363515	XRCC3		X-ray repair cross complementing 3	-0.257	0.0107	-0.225	0.000883	-0.331	0.00011
A_23_P8913	CA2		carbonic anhydrase 2	-0.256	0.0163	-0.363	0.000358	-0.34	0.000607
A_19_P00318280	LOC100506860		uncharacterized LOC100506860	-0.255	0.0173	-0.351	0.000146	-0.297	0.000331
A_24_P2648	PTPN14	D	protein tyrosine phosphatase, non-receptor type 14	-0.255	3.69e-06	-0.269	5.07e-06	-0.206	0.00684
A_23_P315364	CXCL2		C-X-C motif chemokine ligand 2	-0.253	0.0061	0.309	0.00737	-0.297	0.00283
A_24_P255218	MYO5A		myosin VA	-0.253	0.000991	-0.265	0.00181	-0.218	0.0147
A_33_P3366073	EBPL		emopamil binding protein like	-0.253	0.00315	-0.239	0.00511	-0.19	0.0113
A_23_P92602	ABCA11P		ATP binding cassette subfamily A member 11, pseudogene	-0.248	0.00466	-0.4	1.23e-05	-0.224	0.0144
A_24_P101391	YBX1		Y-box binding protein 1	-0.247	0.00886	-0.285	0.00137	-0.241	0.0172
A_23_P156807	CFLAR		CASP8 and FADD like apoptosis regulator	-0.246	0.00669	-0.294	0.000173	-0.216	0.01
A_19_P00804777	LINC00662		long intergenic non-protein coding RNA 662	-0.242	0.0188	-0.412	1.1e-05	-0.539	1.13e-06
A_32_P83465	NBPF10	D	neuroblastoma breakpoint family member 20	-0.24	0.00201	-0.407	3.22e-07	-0.471	1.13e-05
A_33_P3315763	A_33_P3315763			-0.239	0.00148	-0.219	0.000129	-0.205	0.0012
A_24_P282309	MYOF		myoferlin	-0.238	0.000249	-0.242	0.000427	-0.319	0.00168
A_21_P0010876	BMS1P6		BMS1, ribosome biogenesis factor pseudogene 6	-0.235	0.00893	-0.216	0.00397	-0.218	0.00358
A_24_P238143	LRRC37A2		leucine rich repeat containing 37 member A3	-0.234	0.00146	-0.201	0.00405	-0.216	0.000809
A_33_P3767773	UBR4	D	ubiquitin protein ligase E3 component n-recognin 4	-0.232	4.33e-05	-0.222	0.000151	-0.201	0.00449
A_33_P3209522	SLFN5		schlafen family member 5	-0.227	0.0125	-0.279	0.000909	-0.293	0.00251
A_23_P253158	EP400		E1A binding protein p400	-0.223	0.000989	-0.193	0.0114	-0.291	0.000201
A_33_P3233170	AK074630			-0.22	0.0123	-0.209	0.000278	-0.24	0.0053
A_33_P3267186	ATP2B1		ATPase plasma membrane Ca2+ transporting 1	-0.22	0.00167	-0.135	0.0105	-0.274	3.73e-05
A_24_P244952	SMG1		SMG1, nonsense mediated mRNA decay associated PI3K related kinase	-0.219	0.00352	-0.182	0.0175	-0.214	0.00242
A_33_P3481987	SLC16A12		solute carrier family 16 member 12	-0.21	0.00381	-0.198	0.00445	-0.185	0.011
A_23_P150693	FJX1		four jointed box 1	-0.209	0.000138	-0.2	0.000722	-0.211	0.000467
A_23_P27400	HAS1		hyaluronan synthase 1	-0.209	0.0104	-0.227	0.00882	-0.171	0.0184
A_24_P324405	ANKRD11	D	ankyrin repeat domain 11	-0.209	0.00361	-0.275	0.00102	-0.293	0.00231
A_24_P366777	NOTCH2NL		notch 2 N-terminal like	-0.209	0.0135	-0.251	0.000808	-0.399	2.42e-05
A_21_P0010724	LOC645166		lymphocyte-specific protein 1 pseudogene	-0.2	0.00651	-0.243	0.00127	-0.395	0.000143
A_33_P3385461	BRCC3		BRCA1/BRCA2-containing complex subunit 3	-0.194	0.0165	-0.265	0.000189	-0.193	0.0046
A_33_P3263523	C1orf35		chromosome 1 open reading frame 35	-0.193	0.00348	-0.297	6.94e-06	-0.149	0.0146
A_33_P3216517	NEK6		NIMA related kinase 6	-0.192	0.0137	-0.282	0.00288	-0.258	0.00401
A_19_P00316844	HCG18		HLA complex group 18 (non-protein coding)	-0.187	0.00736	-0.371	1.62e-06	-0.268	0.000156
A_33_P3252612	CYP2W1		cytochrome P450 family 2 subfamily W member 1	-0.187	0.00795	-0.2	0.000806	-0.27	0.000683
A_33_P3811287	HUWE1		HECT, UBA and WWE domain containing 1, E3 ubiquitin protein ligase	-0.186	0.00037	-0.169	0.00408	-0.297	6.97e-07
A_33_P3340254	KMT2D		lysine methyltransferase 2D	-0.185	0.000529	-0.262	0.000328	-0.202	0.00433
A_33_P3408962	SCN8A		sodium voltage-gated channel alpha subunit 8	-0.185	0.00815	-0.195	0.00656	-0.175	0.0164
A_24_P309645	TPCN1		two pore segment channel 1	-0.183	0.000708	-0.236	5.11e-05	-0.267	2.53e-05
A_23_P303718	DST		dystonin	-0.182	0.000797	-0.212	0.00462	-0.257	7.18e-05
A_33_P3390570	KMT2A		lysine methyltransferase 2A	-0.182	0.00106	-0.318	6.59e-07	-0.18	0.00142
A_33_P3289218	AAK1		AP2 associated kinase 1	-0.18	0.0124	-0.185	0.00883	-0.279	0.000113
A_21_P0014132	THC2690033			-0.175	0.000619	-0.237	1.98e-05	-0.314	1.2e-07
A_32_P225355	CPEB2		cytoplasmic polyadenylation element binding protein 2	-0.175	0.00175	-0.205	0.0023	-0.215	0.00478
A_23_P332908	ZFC3H1		zinc finger C3H1-type containing	-0.173	0.00275	-0.214	0.00015	-0.172	0.00863
A_23_P128706	DYNC1H1		dynein cytoplasmic 1 heavy chain 1	-0.171	0.00656	-0.182	0.000182	-0.252	3.46e-05
A_23_P88470	TRPM7		transient receptor potential cation channel subfamily M member 7	-0.165	0.0152	-0.273	0.000899	-0.2	0.00321
A_23_P70201	CHD1		chromodomain helicase DNA binding protein 1	-0.161	0.00701	-0.187	0.00349	-0.202	0.0036
A_19_P00319201	CCDC149		coiled-coil domain containing 149	-0.158	0.00896	-0.187	0.0028	-0.207	0.0019
A_33_P3223980	TPM3		tropomyosin 3	-0.158	0.000562	-0.159	0.0034	-0.227	0.000428
A_21_P0011301	WHAMMP2		WAS protein homolog associated with actin, golgi membranes and microtubules pseudogene 2	-0.157	0.0029	-0.221	0.000908	-0.206	0.00608
A_23_P211878	FLNB		filamin B	-0.157	0.0077	-0.186	0.000633	-0.335	4.3e-05
A_33_P3280044	ANKRD11		ankyrin repeat domain 11	-0.156	0.00326	-0.297	2.19e-06	-0.33	2.75e-05
A_33_P3293114	SRSF11	D	serine and arginine rich splicing factor 11	-0.149	0.00995	-0.317	3.33e-06	-0.253	0.00191
A_24_P138022	FAM120A		family with sequence similarity 120A	-0.148	0.000617	-0.176	0.00016	-0.207	0.000974
A_24_P681011	HIPK2		homeodomain interacting protein kinase 2	-0.148	0.012	-0.311	4.43e-05	-0.331	9.89e-06
A_23_P43095	ZFHX4		zinc finger homeobox 4	-0.145	0.00654	-0.166	0.00689	-0.22	0.00061
A_19_P00805705	HECTD4		HECT domain E3 ubiquitin protein ligase 4	-0.144	0.016	-0.247	0.000334	-0.161	0.0185
A_23_P339053	C16orf52		chromosome 16 open reading frame 52	-0.143	0.00131	-0.226	8.62e-06	-0.229	3.47e-05
A_23_P87603	TARBP2		TARBP2, RISC loading complex RNA binding subunit	-0.143	0.000923	-0.132	0.0126	-0.144	0.0101
A_33_P3331588	ATAD3B		ATPase family, AAA domain containing 3B	-0.14	0.0147	-0.169	0.00939	-0.211	0.002
A_23_P112159	AGO2		argonaute 2, RISC catalytic component	-0.135	0.0148	-0.161	0.00241	-0.182	0.00237
A_24_P349002	POM121/POM121C		POM121 transmembrane nucleoporin	-0.134	0.00881	-0.171	0.000295	-0.155	0.00342
A_19_P00323413	PTPN14	D	protein tyrosine phosphatase, non-receptor type 14	-0.129	0.00572	-0.178	0.00129	-0.237	0.000294
A_23_P27724	SEPW1		selenoprotein W	-0.125	0.0146	-0.121	0.0172	-0.159	0.0103
A_23_P82693	PABPC1		poly(A) binding protein cytoplasmic 1	-0.12	0.00765	-0.126	0.00755	-0.122	0.0116
A_23_P169934	RILPL1		Rab interacting lysosomal protein like 1	-0.101	0.011	-0.106	0.0175	-0.145	0.00398
A_21_P0012564	XLOC_014512			-0.096	0.00927	-0.108	0.00356	-0.117	0.014
A_23_P69521	CCNI		cyclin I	-0.095	0.0163	-0.12	0.00241	-0.135	0.00151
A_23_P170337	ALDH4A1		aldehyde dehydrogenase 4 family member A1	0.098	0.0148	0.128	0.0026	0.115	0.0149
A_23_P145584	UBE2H		ubiquitin conjugating enzyme E2 H	0.129	0.00332	0.091	0.0173	0.151	0.000244
A_33_P3423941	IFITM1		interferon induced transmembrane protein 1	0.13	0.00418	-0.228	0.0149	0.245	0.0056
A_23_P422724	PPIC		peptidylprolyl isomerase C	0.133	0.00689	0.158	0.00849	0.17	0.00434
A_23_P430161	EXOC8		exocyst complex component 8	0.133	0.0107	0.173	0.00262	0.154	0.0122
A_23_P60354	SMARCA2		SWI/SNF related, matrix associated, actin dependent regulator of chromatin, subfamily a, member 2	0.141	0.00432	0.132	0.00872	0.168	0.0131
A_23_P217009	C9orf24		chromosome 9 open reading frame 24	0.154	0.0156	0.259	0.000202	0.243	0.000438
A_24_P81841	CDKN1B		cyclin dependent kinase inhibitor 1B	0.17	0.000251	0.112	0.00731	0.204	0.000693
A_32_P100439	MTURN		maturin, neural progenitor differentiation regulator homolog	0.171	0.000481	0.168	0.00554	0.164	0.00446
A_23_P117582	JDP2		Jun dimerization protein 2	0.176	0.00115	0.117	0.0138	0.229	0.00705
A_33_P3216955	ANAPC16		anaphase promoting complex subunit 16	0.177	0.003	0.193	0.00437	0.239	0.00064
A_21_P0012674	ET00000512915			0.18	0.00307	0.177	0.00168	0.204	0.00167
A_23_P34537	EPHX1		epoxide hydrolase 1	0.201	0.000377	0.138	0.00815	0.23	0.00512
A_24_P276816	RCOR3		REST corepressor 3	0.211	4.72e-05	0.151	0.00475	0.156	0.00543
A_33_P3375809	LOC729970		hCG2028352-like	0.225	0.00243	0.228	0.00217	0.326	0.000588
A_23_P313632	FUT8		fucosyltransferase 8	0.233	0.00232	0.185	0.0151	0.274	0.00363
A_33_P3226832	F3	D	coagulation factor III, tissue factor	0.244	3.27e-05	0.288	3.84e-06	0.203	0.00327
A_23_P258944	DNAJB9		DnaJ heat shock protein family (Hsp40) member B9	0.254	0.000195	0.189	0.00146	0.176	0.00512
A_21_P0001545	LOC149351			0.271	1.77e-06	0.171	0.00415	0.24	0.000385
A_33_P3399788	SERPINA3		serpin family A member 3	0.298	7.21e-06	0.155	0.0155	0.159	0.00374
A_21_P0000336	SNORA54		small nucleolar RNA, H/ACA box 54	0.301	0.000525	0.21	0.0148	0.415	5.49e-05
A_23_P203920	SSPN		sarcospan	0.311	9.24e-07	0.139	0.00966	0.197	0.00214
A_23_P12884	GRK5		G protein-coupled receptor kinase 5	0.321	1.5e-05	0.115	0.0153	0.162	0.00894
A_21_P0004242	LOC101926940		uncharacterized LOC101926940	0.348	0.000245	0.258	0.00519	0.341	0.000607
A_21_P0005248	TCO_00013047			0.369	0.00158	0.345	0.00316	0.215	0.0144
A_23_P120125	COLEC11		collectin subfamily member 11	0.409	1.7e-10	0.139	0.00286	0.298	2.01e-07
A_23_P320242	KIAA1324L		KIAA1324 like	0.423	0.000265	0.327	0.00221	0.336	0.00451
A_21_P0000222	SNORD46		small nucleolar RNA, C/D box 46	0.454	9.68e-07	0.296	0.000252	0.508	1.27e-06
A_23_P153964	INHBB		inhibin beta B subunit	0.457	1.09e-08	0.235	8.97e-05	0.192	0.00651
A_21_P0000299	SNORA19		small nucleolar RNA, H/ACA box 19	0.618	0.00116	0.502	0.00399	0.474	0.0176
A_33_P3351416	SMOC2		SPARC related modular calcium binding 2	0.641	1.04e-07	0.214	0.0105	0.422	0.000115
A_33_P3369371	GPX3		glutathione peroxidase 3	0.785	2.49e-09	0.234	0.0101	0.368	0.00127
A_23_P70307	SMOC2	D	SPARC related modular calcium binding 2	0.868	1.39e-12	0.244	0.00221	0.396	1.62e-05
