# Supplementary material for: Low-dose exposure to bisphenols A, F and S of human primary adipocyte impacts coding and non-coding RNA profiles
Source: PLoS One. 2017 Jun 19;12(6):e0179583. doi: 10.1371/journal.pone.0179583 (PMC5476258; doi:10.1371/journal.pone.0179583)
Supplement: S4 Table — The significant log2 fold changes along with the p-values are displayed. NS stands for non-significant. The highlighted housekeeping genes (pink background) show no differential expression in any condition compared to the control. (XLSX) [file pone.0179583.s008.xlsx]

## Sheet: SuppTable4
	DE BPA				DE BPF				DE BPS
	FC-10n	Pvalue-10n	FC-10µ	Pvalue-10µ	FC-10n	Pvalue-10n	FC-10µ	Pvalue-10µ	FC-10n	Pvalue-10n	FC-10µ	Pvalue-10µ
RPLP0	-0.178432	0.00298192	NS	NS	NS	NS	NS	NS	-0.162876	0.00378674	NS	NS
ACTB	NS	NS	NS	NS	NS	NS	NS	NS	NS	NS	NS	NS
B2M	NS	NS	NS	NS	NS	NS	NS	NS	NS	NS	NS	NS
POLR2A	NS	NS	NS	NS	NS	NS	NS	NS	NS	NS	NS	NS
RPL15	NS	NS	NS	NS	NS	NS	NS	NS	NS	NS	NS	NS
UBC	NS	NS	NS	NS	NS	NS	NS	NS	NS	NS	NS	NS
IPO8	NS	NS	NS	NS	NS	NS	NS	NS	NS	NS	NS	NS
RPL13	-0.160525	0.00207406	NS	NS	-0.13731	0.0040055	-0.139992	0.00344074	-0.140016	0.00552099	-0.129511	0.0095051
TBP	NS	NS	NS	NS	NS	NS	NS	NS	NS	NS	NS	NS
YWHAZ	NS	NS	NS	NS	NS	NS	NS	NS	NS	NS	NS	NS
GUSB	NS	NS	0.190588	0.00128442	NS	NS	NS	NS	NS	NS	NS	NS
HPRT1	NS	NS	NS	NS	NS	NS	NS	NS	NS	NS	NS	NS
PPIB	NS	NS	NS	NS	NS	NS	NS	NS	NS	NS	NS	NS
PPIA	NS	NS	-0.160805	0.000105141	NS	NS	-0.122263	0.00938969	NS	NS	NS	NS
HMBS	NS	NS	NS	NS	NS	NS	NS	NS	-0.144623	0.000231307	NS	NS
TFRC	NS	NS	NS	NS	NS	NS	NS	NS	NS	NS	NS	NS
PRKG1	NS	NS	0.255301	8.19826e-05	0.258442	0.000475872	NS	NS	NS	NS	0.191555	0.0134511
CHMP2A	NS	NS	NS	NS	NS	NS	NS	NS	NS	NS	NS	NS
EMC7	NS	NS	NS	NS	NS	NS	NS	NS	NS	NS	NS	NS
GPI	NS	NS	NS	NS	NS	NS	NS	NS	NS	NS	NS	NS
PSMB2	NS	NS	NS	NS	NS	NS	NS	NS	NS	NS	NS	NS
PSMB4	NS	NS	NS	NS	NS	NS	NS	NS	NS	NS	NS	NS
RAB7A	NS	NS	NS	NS	NS	NS	NS	NS	NS	NS	NS	NS
REEP5	NS	NS	0.141861	0.0106216	NS	NS	NS	NS	NS	NS	NS	NS
SNRPD3	NS	NS	NS	NS	NS	NS	0.16351	0.0043021	NS	NS	NS	NS
VCP	NS	NS	NS	NS	NS	NS	NS	NS	NS	NS	NS	NS
RNA18S5	NS	NS	-0.561339	0.000402393	-0.562592	0.000185248	-0.682186	1.64987e-05	-0.521624	0.00165525	-0.683514	9.9193e-05
GAPDH	NS	NS	-0.159686	0.00241465	NS	NS	-0.131443	0.00888537	NS	NS	NS	NS
