# Supplementary material for: Low-dose exposure to bisphenols A, F and S of human primary adipocyte impacts coding and non-coding RNA profiles
Source: PLoS One. 2017 Jun 19;12(6):e0179583. doi: 10.1371/journal.pone.0179583 (PMC5476258; doi:10.1371/journal.pone.0179583)
Supplement: S5 Table — (XLSX) [file pone.0179583.s009.xlsx]

## Sheet: SuppTable5
Symbol	Assay Identification Number
INHBB	Hs00173582_m1
RCOR3	Hs01115167_m1
ACAN	Hs00153936_m1
ANKRD11	Hs00946580_m1
CCNI	Hs00171159_m1
HSPG2	Hs00194179_m1
KMT2A	Hs00610538_m1
PTPN14	Hs00193643_m1
SET	Hs00853870_g1
SORD	Hs00162091_m1
POLR2A	Hs00172187_m1
hsa mir-4655-3p	463796_mat
