# Supplementary material for: Low-dose exposure to bisphenols A, F and S of human primary adipocyte impacts coding and non-coding RNA profiles
Source: PLoS One. 2017 Jun 19;12(6):e0179583. doi: 10.1371/journal.pone.0179583 (PMC5476258; doi:10.1371/journal.pone.0179583)
Supplement: S6 Table — The ten genes that were differentially expressed in the microarray analysis for the three bisphenols (A, F and S) at both concentrations (10 nM and 10 μM) were analyzed. The log2 fold changes (positive when the probe is over-expressed; negative when the probe is under-expressed), along with the p-values are displayed for each technology. (XLSX) [file pone.0179583.s010.xlsx]

## Sheet: SuppTable6
		BPA 10 µM	BPA 10 nM	BPF 10 µM	BPF 10 nM	BPS 10 µM	BPS 10 nM
INHBB	qPCR	0.453122	0.144046	0.0285692	0.168214	0.10165	-0.0504028
	Microarray	0.457	0.196	0.192	0.206	0.235	0.136
RCOR3	qPCR	0.130052	0.0280976	0.13137	0.144046	0.105678	0.108803
	Microarray	0.211	0.119	0.156	0.174	0.151	0.174
ACAN	qPCR	-0.406726	-0.308168	-0.36154	-0.336428	-0.0795797	-0.0734945
	Microarray	-0.707	-0.488	-0.432	-0.508	-0.536	-0.4
ANKRD11	qPCR	0.0754185	0.0172093	-0.0213162	0.0482362	0.0822484	0.0726775
	Microarray	-0.156	-0.227	-0.33	-0.264	-0.297	-0.326
CCNI	qPCR	0.0845179	-0.0750134	-0.0704615	-0.0311105	0.0153073	0.0124495
	Microarray	-0.127	-0.095	-0.113	-0.135	-0.132	-0.12
HSPG2	qPCR	-0.260728	-0.295128	-0.2567	-0.262457	-0.130787	-0.205342
	Microarray	-0.332	-0.367	-0.484	-0.293	-0.35	-0.441
KMT2A	qPCR	0.0148314	-0.192096	0	0.0551957	0.0630427	0.0579701
	Microarray	-0.182	-0.155	-0.18	-0.199	-0.318	-0.253
PTPN14	qPCR	-0.0969617	-0.178426	0.000961476	0.0134027	0.0110185	0.115477
	Microarray	-0.129	-0.159	-0.237	-0.192	-0.178	-0.156
SET	qPCR	0.275802	0.215368	0.273814	0.311116	0.457682	0.454527
	Microarray	-0.266	-0.175	-0.435	-0.35	-0.417	-0.439
SORD	qPCR	0.275404	0.16264	0.104784	0.0922074	0.320773	0.558431
	Microarray	-0.322	-0.184	-0.156	-0.18	-0.297	-0.174
